# Supplementary material for: Influence of Major Polyphenols on the Anti-Candida Activity of Eugenia uniflora Leaves: Isolation, LC-ESI-HRMS/MS Characterization and In Vitro Evaluation
Source: Molecules. 2024 Jun 10;29(12):2761. doi: 10.3390/molecules29122761 (PMC11206001; doi:10.3390/molecules29122761)
Supplement: Supplementary file 1 [file molecules-29-02761-s001.zip]

Archive with 1 entries (1 files):
- molecules-3017984-supplementary.pdf
